# Supplementary material for: Genetic Diversity in the Suppressyn Gene Sequence: From Polymorphisms to Loss-of-Function Mutations
Source: Biomolecules. 2025 Jul 21;15(7):1051. doi: 10.3390/biom15071051 (PMC12293451; doi:10.3390/biom15071051)
Supplement: Supplementary file 1 [file biomolecules-15-01051-s001.zip]

Archive with 1 entries (1 files):
- biomolecules-3701529 Supplymentary.pdf
